# Supplementary material for: Synergy and Order Effects of Antibiotics and Phages in Killing Pseudomonas aeruginosa Biofilms
Source: PLoS One. 2017 Jan 11;12(1):e0168615. doi: 10.1371/journal.pone.0168615 (PMC5226664; doi:10.1371/journal.pone.0168615)
Supplement: S1 Excel File — (XLSX) [file pone.0168615.s001.xlsx]

## Sheet: Sheet1
	Bacteria count CFU/ml
	Cont	NP1	NP3	N	Cef1	Cef8	N-Cef1	N-Cef8	Cip1	Cip8	N-Cip1	N-Cip8	Col1	Col8	N-Col1	N-Col8	Gen1	Gen8	N-Gen1	N-Gen8	Tob1	Tob8	N-Tob1	N-Tob8
	3680000000	3120000000	840000000	15200000	300000000	28000000	28800	1400	180000000	2000	7200	394	2800000000	516000000	4080000	2120000	144000000	8000	2180000	5200	95200000	628000	26800	588000
	3080000000	3360000000	520000000	4200000	220000000	14000000	17600	7200	72000000	2000	4000	100	2320000000	724000000	1320000	1680000	100000000	32000	6000000	76800	220000000	372000	73600	6800000
	3380000000	3240000000	680000000	9700000	340000000	21000000	32000	4300	160000000	2000	3000	247	2680000000	620000000	900000	1900000	78400000	20000	14400000	41000	119000000	500000	74400	3694000
Average	3380000000	3240000000	680000000	9700000	2.86667e+08	21000000	26133.3	4300	1.37333e+08	2000	4733.33	247	2600000000	620000000	2100000	1900000	1.07467e+08	20000	7.52667e+06	41000	1.44733e+08	500000	58266.7	3694000
SE	1.73205e+08	6.9282e+07	9.2376e+07	3.17543e+06	3.52767e+07	4.04145e+06	4365.52	1674.32	3.31729e+07	0	1266.67	84.8705	1.44222e+08	6.00444e+07	997397	127017	1.93016e+07	6928.2	3.60925e+06	20669.1	3.82553e+07	73900.8	15735	1.79325e+06
