# Supplementary material for: Synergy and Order Effects of Antibiotics and Phages in Killing Pseudomonas aeruginosa Biofilms
Source: PLoS One. 2017 Jan 11;12(1):e0168615. doi: 10.1371/journal.pone.0168615 (PMC5226664; doi:10.1371/journal.pone.0168615)
Supplement: S2 Excel File — (XLSX) [file pone.0168615.s002.xlsx]

## Sheet: Sheet1
Bacteria count CFU/ml
		Simutaneous	Sequential			Simutaneous	Sequential			Simutaneous	Sequential			Simutaneous	Sequential			Simutaneous	Sequential
	Cef	N-Cef	N-Cef-4	N-Cef-24	Cip	N-Cip	N-Cip-4	N-Cip-24	Col	N-Col	N-Col-4	N-Col-24	Gen	N-Gen	N-Gen-4	N-Gen-24	Tob	N-Tob	N-Tob-4	N-Tob-24
	57200000	500	500	7800	4200	1600	0	0	220000000	136000	1060000	1960000	62400	41200	42400	0	45600000	12000000	1860000	0
	82000000	200	200	4400	400	200	0	0	580000000	7200000	9840000	220000	900000	51200	23600	0	12800000	39600000	14000000	0
	28000000	1400	36000	96000	2000	394	200	200	516000000	2120000	8000000	5200000	8000	5200	0	200	628000	588000	29000	800
	14000000	7200	20400	30000	2000	100	200	300	724000000	1680000	2200000	1000000	32000	76800	200	0	372000	6800000	2200	0
	21000000	4300	23000	9900	2000	247	0	200	620000000	1900000	3600000	4200000	20000	41000	200	0	500000	3694000	30000	0
Average	40440000	2720	16020	29620	2120	508.2	80	140	532000000	2607200	4940000	2516000	204480	43080	13280	40	11980000	12536400	3184240	160
SE	1.27277e+07	1333.94	6921.88	17186.5	605.31	277.03	48.9898	60	8.50035e+07	1.19995e+06	1.69899e+06	946539	174115	11501.6	8581.98	40	8.73608e+06	7.02348e+06	2.72731e+06	160
Phage count PFU/ml
	Simutaneous	Sequential		Simutaneous	Sequential		Simutaneous	Sequential		Simutaneous	Sequential		Simutaneous	Sequential
	N-Cef	N-Cef 4-h	N-Cef 24-h	N-Cip	N-Cip 4h	N-Cip 24-h	N-Col	N-Col 4h	N-Col 24-h	N-Gen	N-Gen 4-h	N-Gen 24-h	N-Tob	N-Tob 4-h	N-Tob 24-h
	5760000000	11200000000	12800000000	2400000	520000000	8600000000	18400000000	12700000000	11000000000	1800000	200000000	8680000000	5600000	220000000	6640000000
	4000000000	16100000000	12900000000	1600000	96800000	7240000000	14500000000	9360000000	14400000000	1600000	180000000	5920000000	6200000	156000000	5840000000
	4040000000	14900000000	19200000000	3320000	160000000	6880000000	8120000000	6880000000	10240000000	1160000	520000000	13100000000	464000	240000000	8640000000
	7200000000	13600000000	18620000000	3560000	130000000	14300000000	3800000000	8400000000	8560000000	480000	220000000	6800000000	444000	168000000	13900000000
	6330000000	11200000000	11200000000	4240000	122000000	7200000000	6430000000	5600000000	6440000000	3160000	190000000	7600000000	840000	122000000	9600000000
Average	5466000000	13400000000	14944000000	3024000	205760000	8844000000	10250000000	8588000000	10128000000	1640000	262000000	8420000000	2709600	181200000	8924000000
SE	6.33337e+08	9.81326e+08	1.64953e+09	462100	7.92049e+07	1.39571e+09	2.69459e+09	1.21213e+09	1.32444e+09	442357	6.48383e+07	1.25532e+09	1.30783e+06	2.15369e+07	1.41467e+09
