# Supplementary material for: Synergy and Order Effects of Antibiotics and Phages in Killing Pseudomonas aeruginosa Biofilms
Source: PLoS One. 2017 Jan 11;12(1):e0168615. doi: 10.1371/journal.pone.0168615 (PMC5226664; doi:10.1371/journal.pone.0168615)
Supplement: S3 Excel File — (XLSX) [file pone.0168615.s003.xlsx]

## Sheet: Sheet1
	Ciprofloxacin treatment
	Bacteria count CFU/ml
	LB Plates	Con-Mix	Cip-Mix	NCip-Mix	Cip-CipR	NCip-CipR
		2020000000	1680000000	7240000	1420000000	2360000
		2200000000	1660000000	5020000	1620000000	2120000
		2660000000	840000000	5720000	1420000000	7360000
		3060000000	820000000	5220000	1380000000	9680000
	Average	2485000000	1250000000	5800000	1460000000	5380000
	SE	2.3429e+08	2.42556e+08	502062	5.41603e+07	1.87435e+06
	CIP Plates	Con-Mix	Cip-Mix	NCip-Mix	Cip-CipR	NCip-CipR
		13400	540000000	3200000	1040000000	1600000
		12200	740000000	2620000	920000000	1860000
		21800	900000000	3980000	700000000	4800000
		21100	700000000	3020000	1140000000	4800000
	Average	17125	720000000	3205000	950000000	3265000	Mean
	SE	2513.09	7.39369e+07	285351	9.46925e+07	887820	SE
	Phage count PFU/ml
		NCip-Mix	NCip-CipR
		420000000	12000000000
		400000000	13280000000
		420000000	11740000000
		400000000	8890000000
	Average	410000000	11477500000
	SE	5.7735e+06	9.25836e+08
	Gentamicin treatment
	Bacteria count CFU/ml
	LB Plates	Con-Mix	Gen-Mix	NGen-Mix	Gen-GenR	NGen-GenR
		2880000000	220000000	25200	1720000000	34400
		3080000000	280000000	31400	2360000000	30600
		4280000000	410000000	16200	1280000000	26600
		6680000000	360000000	28200	1900000000	48800
	Average	4230000000	317500000	25250	1815000000	35100
	SE	8.73212e+08	4.2106e+07	3271.47	2.23514e+08	4836.32
	Gen Plates	Con-Mix	Gen-Mix	NGen-Mix	Gen-GenR	NGen-GenR
		800	220000000	43600	1400000000	28000
		600	180000000	12200	1260000000	32800
		1200	100000000	6200	1800000000	20200
		1200	120000000	26400	1400000000	22200
	Average	950	155000000	22100	1465000000	25800
	SE	150	2.75379e+07	8324.46	1.1644e+08	2860.07
	Phage count PFU/ml
		NGen-Mix	NGen-GenR
		420000000	320000000
		300000000	1020000000
		520000000	108000000
		212000000	236000000
	Average	363000000	421000000
	SE	6.74957e+07	2.04368e+08
