# Supplementary material for: Synergy and Order Effects of Antibiotics and Phages in Killing Pseudomonas aeruginosa Biofilms
Source: PLoS One. 2017 Jan 11;12(1):e0168615. doi: 10.1371/journal.pone.0168615 (PMC5226664; doi:10.1371/journal.pone.0168615)
Supplement: S4 Excel File — (XLSX) [file pone.0168615.s004.xlsx]

## Sheet: Sheet1
	Replica-1
	Bacteria count CFU/ml
		Cont	N	Cef	N-Cef	Cip	N-Cip	Col	N-Col	Gen	N-Gen	Tob	N-Tob
		1380000000	540000	2800000	10	3330000	20	4100000	3600	11200000	1520	35400000	2800000
		1540000000	408000	4000000	120	5940000	80	1000000	1200	1600000	3600	81000000	260000
		1600000000	622000	1000000	120	1000000	60	39000000	9400	2800000	4600	40000000	420000
	Average	1.50667e+09	523333	2600000	83.3333	3.42333e+06	53.3333	14700000	4733.33	5200000	3240	5.21333e+07	1160000
	SE	6.56591e+07	62336	871780	36.6667	1.42682e+06	17.6383	1.21829e+07	2434.02	3.01993e+06	907.157	1.44943e+07	821300
	Phage count PFU/ml
			N	N-Cef	N-Cip	N-Col	N-Gen	N-Tob
			2120000000	920000000	480000000	540000000	820000000	780000000
			1200000000	800000000	260000000	480000000	860000000	660000000
			1040000000	840000000	540000000	760000000	360000000	360000000
		Average	1.45333e+09	8.53333e+08	4.26667e+08	5.93333e+08	680000000	600000000
		SE	3.36518e+08	3.52767e+07	8.51143e+07	8.51143e+07	1.60416e+08	1.249e+08
	Replica-2
	Bacteria count CFU/ml
		Cont	N	Cef	N-Cef	Cip	N-Cip	Col	N-Col	Gen	N-Gen	Tob	N-Tob
		800000000	540000	8000000	10	360000	1240	744000	74000	2500000	2400	45600000	140000
		1000000000	408000	10000000	10	300000	2000	100000	56000	660000	204	30400000	880000
		3240000000	300000	36000000	10	460000	1600	744000	46000	1600000	322	72000000	260000
	Average	1680000000	416000	18000000	10	373333	1613.33	529333	58666.7	1.58667e+06	975.333	4.93333e+07	426667
	SE	7.82134e+08	69397.4	9.0185e+06	0	46666.7	219.494	214667	8192.14	531204	713.147	1.21531e+07	229298
	Phage count PFU/ml
			N	N-Cef	N-Cip	N-Col	N-Gen	N-Tob
			7200000000	4320000000	184000000	168000000	110000000	180000000
			8800000000	2720000000	174000000	820000000	400000000	103000000
			1200000000	2110000000	196000000	1320000000	844000000	660000000
		Average	5.73333e+09	3050000000	1.84667e+08	7.69333e+08	4.51333e+08	3.14333e+08
		SE	2.31325e+09	6.58964e+08	6.35959e+06	3.33517e+08	2.13436e+08	1.74257e+08
